# Supplementary material for: Fecal Microbiota Transplantation in Decompensated Cirrhosis: A Systematic Review on Safety and Efficacy
Source: Antibiotics (Basel). 2022 Jun 23;11(7):838. doi: 10.3390/antibiotics11070838 (PMC9311594; doi:10.3390/antibiotics11070838)
Supplement: Supplementary file 1 [file antibiotics-11-00838-s001.zip]

Archive with 1 entries (1 files):
- antibiotics-1772693-supplementary.pdf
